# Supplementary material for: Two Homeobox Transcription Factors, Goosecoid and Ventx1.1, Oppositely Regulate Chordin Transcription in Xenopus Gastrula Embryos
Source: Cells. 2023 Mar 11;12(6):874. doi: 10.3390/cells12060874 (PMC10047115; doi:10.3390/cells12060874)
Supplement: Supplementary file 1 [file cells-12-00874-s001.zip]

Archive with 1 entries (1 files):
- cells-2197949-supplementary.pdf
